# Supplementary material for: Effects of graded concentrations of supplemental lead on lead concentrations in tissues of pigs and prediction equations for estimating dietary lead intake
Source: PeerJ. 2017 Nov 1;5:e3936. doi: 10.7717/peerj.3936 (PMC5671116; doi:10.7717/peerj.3936)
Supplement: Data S1 [file peerj-05-3936-s001.xlsx]

## Sheet: Sheet1
	Date of determination
	d 0	d 28	d 28	d 28	d 28	d 28	d 28	d 14	d 28	d 28	d 14	d 28
dietary lead concentration, mg/kg	initial body weight, kg	final body weight, kg	liver weight, g	kidneys weight, g	lead concentration in dried liver, mg/kg	kidneys concentration in dried kidneys, mg/kg	lead concentration in dried muscle, mg/kg	lead concentration in blood, mg/L	lead concentration in blood, mg/L	lead concentration in urine, mg/L	lead concentration in hair, mg/kg	lead concentration in hair, mg/kg
0	36	55.8	2050	320	0.333727	0.73163	0.956287	0.0405227	0.0100673	0.00531572	0.030564	0.123906
0	33.6	56.8	1990	330	0.42451	0.460828	0.794702	0.0269718	0.0142782	0.00365768	0.02025	0.0871214
0	32.6	58.2	2020	320	0.573459	0.548985	0.329254	0.0266995	0.0113819	0.00531572	0.0223967	0.0712219
0	36.9	59	1870	290	0.361958	0.391123	0.243674	0.0322493	0.00739686	0.00902543	0.0237006	0.0841654
10	37.6	55.4	2050	360	4.56008	6.70629	1.7885	0.0742119	0.0812139	0.0196578	0.899902	1.51422
10	34.2	59.2	1890	320	3.67655	5.80723	1.61077	0.0469275	0.0530232	0.0210053	0.727276	1.05155
10	38	60.4	1670	270	4.56188	4.99337	2.18879	0.0530843	0.0697964	0.0299642	0.930308	1.29237
10	35.6	56.6	1680	310	3.30529	7.52452	1.81128	0.0457727	0.0918976	0.0121753	0.942107	1.25618
25	38.6	56	1590	300	9.51126	11.2121	2.91526	0.110029	0.125793	0.0439423	1.2547	2.13683
25	37.2	55.4	2030	250	9.5807	10.7971	2.9379	0.0712073	0.115928	0.0540706	1.17477	1.94993
25	39.2	61.2	2050	340	9.29438	16.3315	2.27569	0.0849935	0.11363	0.0448814	1.19262	1.99978
25	34	53.2	2040	440	10.5618	15.4381	2.23107	0.0983619	0.117543	0.0475532	1.14481	2.37775
250	37.8	61.4	1840	440	82.7111	94.7473	3.90691	0.271246	0.557553	0.418088	2.74401	9.79684
250	38.8	59.6	1470	290	89.2269	124.257	4.50462	0.279723	0.56387	0.421775	2.83877	10.0381
250	37.2	61	1910	420	101.453	123.817	3.70564	0.289461	0.511785	0.425752	2.84875	10.0215
250	33.8	53	1670	310	87.7795	128.728	3.83515	0.209086	0.435201	0.471821	2.75774	9.71783
